# Supplementary material for: Evolution of Deeper Rooting 1-like homoeologs in wheat entails the C-terminus mutations as well as gain and loss of auxin response elements
Source: PLoS One. 2019 Apr 4;14(4):e0214145. doi: 10.1371/journal.pone.0214145 (PMC6448822; doi:10.1371/journal.pone.0214145)
Supplement: S1 File — Raw data for measurement of root morphology (Fig 1B and 1C), root angle (Fig 1E) and real time gene expression (Fig 4A–4F) analysis. (ZIP) [file pone.0214145.s017.zip]

Archive with 3 entries (3 files):
- Supporting Information/~$Raw data.xlsx
- Supporting Information/Raw data.xlsx
- Supporting Information/Submitted GenBank Accessions.docx
