# Supplementary material for: Evolution of Deeper Rooting 1-like homoeologs in wheat entails the C-terminus mutations as well as gain and loss of auxin response elements
Source: PLoS One. 2019 Apr 4;14(4):e0214145. doi: 10.1371/journal.pone.0214145 (PMC6448822; doi:10.1371/journal.pone.0214145)
Supplement: S1 File — Raw data for measurement of root morphology (Fig 1B and 1C), root angle (Fig 1E) and real time gene expression (Fig 4A–4F) analysis. (ZIP) [file pone.0214145.s017.zip › Supporting Information/Raw data.xlsx]

## Sheet: Sheet1
	Raw data for measurement of root morphology (Fig 1, B,C), root angle (Fig 1.E) and real tiem gene expression (Fig 4) analysis
	Figure 1 (B)
	Scarlet	ISR42-8	NARC2009	Galaxy
	15	11	21	13
	0.85	0.65	1.2	0.72
	Figure 1 (C)
		6	9	12	15	18	21
	Scarlet	4.5	6.25	9	11.25	13.5	15.75
	ISR42-8	2.8	3.1	4.8	5.9	7.2	9.6
	NARC 2009	5.8	8.4	11.8	14.1	17.2	20.1
	Galaxy	3.2	4.7	6.2	8.2	9.5	11.4
		0.5	52
		0.25
	Fig. 1E
		NARC-2009	GALAXY	Scarlet	ISR42-8W
		30	30	40	48
		32	32	38	46
		30	34	42	48
			mean	STDV
		NARC-2009	30	1.15
		Galaxy	32	2
		Scarlet	40	2
		ISR42-8W	48	1.15
	Figure 4 (A)
		ISR42-8	Scarlett	Galaxy	NARC
		1.4622	2.03446	4.39133	7.45582
		1.74388	3.32824	2.21629	3.97522
		1.37559	3.16509	2.79693	3.05088
		ISR42-8	Scarlett	Galaxy	NARC
		1.52723	2.8426	3.13485	4.82731
		0.1	0.25	0.275	0.4
	Figure 4 (B)
	TaADRO1	TaBDRO1	TaDDRO1	HvDRO1
	11	1.9	6.5	4.1
	0.8	0.35	0.6	0.45
	Figure 4 (D)
		Crown Root	Root Tip	Leaf	Middle Root	Basal Root	Basal Shoot	Spikelet
	NARC 2009	4.35	8.41	0.2	1.5	2.76	1.16	5.16
	Galaxy	4	6.41	0.12	1	2	1	3.16
		0.35	0.45	0.089	0.216	0.245	0.19	0.3
		0.3	0.4	0.084	0.2	0.18	0.17	0.21
	Figure 4 (E )
		Crown Root	Root Tip	Leaf	Middle Root	Basal Root	Basal Shoot	Spikelet
	NARC 2009	1.1	2.5	0.1	0.45	1.4	0.3	1.6
	Galaxy	0.8	2.2	0.07	0.3	1	0.15	1.4
		0.09	0.105	0.04	0.08	0.085	0.07	0.08
		0.06	0.1	0.035	0.05	0.075	0.045	0.07
	Figure 4 (F)
		Crown Root	Root Tip	Leaf	Middle Root	Basal Root	Basal Shoot	Spikelet
	NARC 2009	3.35	6.61	0.12	1	3.76	0.4	1.16
	Galaxy	2	4.41	0.1	0.72	2.4	0.2	1
		0.33	0.42	0.08	0.2	0.234	0.1	0.2
		0.24	0.34	0.072	0.174	0.24	0.087	0.1
